# Supplementary material for: Fetal genome predicted birth weight and polycystic ovary syndrome in later life: a Mendelian randomization study
Source: Front Endocrinol (Lausanne). 2023 Jun 7;14:1140499. doi: 10.3389/fendo.2023.1140499 (PMC10282929; doi:10.3389/fendo.2023.1140499)
Supplement: Supplementary file 2 [file Table_1.xlsx]

## Sheet: ST1
Supplemental table 1 Summary of genome-wide association studies used in the analyses.
Phenotype	Author, year	Source GWAS or consortium	Total sample size	Number of cases	Number of controls	Number of SNPs	Phenotype assessment
Birth weight	Nicole M. Warrington et al., 2019	Early Growth Genetics Consortium (EGG), UK Biobank (UKB)	406063	NA	NA	305	NA
Birth weight	Thorhildur Juliusdottir et al., 2021	Icelandic birth register	63,365 trios	NA	NA	141	NA
PCOS	Felix Day et al., 2018	Rotterdam, UK (London/Oxford), EGCUT, deCODE, Chicago, Boston, 23andMe	113,238 (25,295)*	10,074 (4,890)*	103,164 (20,405)*	NA	National Institutes of Health (NIH), Rotterdam Criteria, self-report
PCOS	Jaakko S Tyrmi et al., 2021	FinnGen, Estonian Biobank (EstBB)	233397	3609	229788	NA	National registers by ICD codes (ICD-10 E28.2, ICD-9 256.4, or ICD-8 256.90)
* Sample size after excluding participants in 23andMe.
ICD: international classification of diseases; GWAS: genome-wide association study; PCOS: polycystic ovary syndrome; SNP: single nucleotide polymorphism.

## Sheet: ST2
Supplemental table 2 Genetic instruments associated with BMI, type 2 diabetes, waist/hip circumference, waist-to-hip ratio, metabolic syndrome, glucose metabolism, and lipid metabolism identified in the GWAS Catalog.
SNP	traits
rs560887	Metabolic syndrome, Fasting plasma glucose
rs11708067	Type 2 diabetes
rs1482852	Waist circumference adjusted for BMI, Waist-to-hip ratio adjusted for BMI
rs4144829	BMI-adjusted waist circumference
rs35261542	Type 2 diabetes
rs1112718	Type 2 diabetes
rs7076938	High density lipoprotein cholesterol levels
rs1012167	metabolic syndrome
BMI: body mass index; GWAS: genome-wide association study; SNP: single nucleotide polymorphism.

## Sheet: ST3
Supplemental table 3 Genetic instruments associated with BMI, type 2 diabetes, waist/hip circumference, waist-to-hip ratio, metabolic syndrome, glucose metabolism, and lipid metabolism identified in the Phenoscanner.
SNP	ref_rsid	trait	efo	study	ancestry	year	beta	se	p value
rs1012167	rs1012167	Total cholesterol	EFO_0004574	GLGC	European	2013	0.031	0.0053	5.451e-09
rs1012167	rs1012167	Low density lipoprotein	EFO_0004611	GLGC	European	2013	0.0349	0.0037	7.947e-19
rs1012167	rs1012167	Total cholesterol	EFO_0004574	GLGC	European	2013	0.0319	0.0036	1.002e-17
rs1112718	rs1112718	Type II diabetes	EFO_0001360	DIAGRAM	European	2015	0.09531	0.01299	2.8e-13
rs1112718	rs1112718	Type II diabetes adjusted for BMI	EFO_0001360	DIAGRAM	European	2017	0.12	0.015	1.2e-15
rs1112718	rs1112718	Type II diabetes	EFO_0001360	DIAGRAM	European	2017	0.12	0.012	1.9e-22
rs1112718	rs1112718	Type II diabetes	EFO_0001360	DIAGRAM	European	2015	0.09803	0.01318	8.6e-14
rs1112718	rs1112718	Type II diabetes adjusted for BMI	EFO_0001360	DIAGRAM	European	2017	0.13	0.015	3.3e-17
rs1112718	rs1112718	Type II diabetes	EFO_0001360	DIAGRAM	European	2012	0.1398	0.01989	3.2e-14
rs1112718	rs1112718	Type II diabetes	EFO_0001360	DIAGRAM	European	2017	0.13	0.013	2.1e-24
rs1112718	rs1112718	Type II diabetes	EFO_0001360	DIAGRAM	European	2015	0.09803	0.01318	8.5e-14
rs1112718	rs1112718	Type II diabetes adjusted for BMI	EFO_0001360	DIAGRAM	European	2017	0.12	0.015	7.2e-17
rs1112718	rs1112718	Type II diabetes	EFO_0001360	DIAGRAM	European	2012	0.1484	0.01989	1.9e-14
rs1112718	rs1112718	Type II diabetes	EFO_0001360	DIAGRAM	European	2017	0.13	0.013	5.2e-24
rs1112718	rs1112718	Type II diabetes	EFO_0001360	DIAGRAM	European	2015	0.09803	0.01318	1.1e-13
rs1112718	rs1112718	Type II diabetes adjusted for BMI	EFO_0001360	DIAGRAM	European	2017	0.13	0.015	1.3e-17
rs1112718	rs1112718	Type II diabetes	EFO_0001360	DIAGRAM	European	2017	0.13	0.013	1e-24
rs1112718	rs1112718	Type II diabetes	EFO_0001360	DIAGRAM	European	2015	0.09713	0.01319	1.2e-13
rs1112718	rs1112718	Type II diabetes adjusted for BMI	EFO_0001360	DIAGRAM	European	2017	0.13	0.015	1.9e-17
rs1112718	rs1112718	Type II diabetes	EFO_0001360	DIAGRAM	European	2017	0.13	0.013	1.5e-24
rs11708067	rs11708067	Type II diabetes	EFO_0001360	DIAGRAM	European	2015	0.116	0.01567	1.1e-13
rs11708067	rs11708067	Type II diabetes adjusted for BMI	EFO_0001360	DIAGRAM	European	2017	0.12	0.018	2.2e-11
rs11708067	rs11708067	Type II diabetes	EFO_0001360	DIAGRAM	European	2017	0.11	0.015	8.8e-13
rs11708067	rs11708067	Body mass index	EFO_0004340	GIANT	European	2018	-0.016	0.0027	8.9e-09
rs11708067	rs11708067	Birth weight and type 2 diabetes	-	EGGC	European	2013	NA	NA	6.18e-09
rs11708067	rs11708067	Fasting blood glucose	EFO_0004465	MAGIC	European	2010	NA	NA	7.1e-22
rs11708067	rs11708067	Fasting blood glucose	EFO_0004465	Manning AK	European	2012	NA	NA	6.79e-09
rs11708067	rs11708067	Fasting blood glucose	EFO_0004465	MAGIC	European	2012	NA	NA	1.3e-18
rs11708067	rs11708067	Type 2 diabetes	EFO_0001360	MAGIC	European	2010	NA	NA	9.9e-21
rs11708067	rs11708067	2 hour fasting glucose	EFO_0004465	MAGIC	European	2012	0.091	0.014	3.227e-11
rs11708067	rs11708067	Fasting glucose	EFO_0004465	MAGIC	European	2012	0.023	0.0026	1.3e-18
rs11708067	rs11708067	Fasting glucose	EFO_0004465	MAGIC	European	2010	0.027	0.0047	8.724e-09
rs11708067	rs11708067	Fasting glucose related traits	-	MAGIC	European	2010	NA	NA	7e-22
rs11708067	rs11708067	Fasting glucose related traits	-	MAGIC	European	2010	NA	NA	3e-12
rs11708067	rs11708067	Type II diabetes	EFO_0001360	DIAGRAM	European	2015	0.1142	0.01548	2e-13
rs11708067	rs11708067	Type II diabetes adjusted for BMI	EFO_0001360	DIAGRAM	European	2017	0.12	0.018	3.2e-11
rs11708067	rs11708067	Type II diabetes	EFO_0001360	DIAGRAM	European	2017	0.1	0.015	1.2e-12
rs11708067	rs11708067	Type II diabetes	EFO_0001360	DIAGRAM	European	2015	0.1142	0.01546	1.7e-13
rs11708067	rs11708067	Type II diabetes adjusted for BMI	EFO_0001360	DIAGRAM	European	2017	0.12	0.018	3.3e-11
rs11708067	rs11708067	Type II diabetes	EFO_0001360	DIAGRAM	European	2017	0.1	0.015	1.3e-12
rs11708067	rs11708067	Type II diabetes	EFO_0001360	DIAGRAM	European	2015	0.1133	0.01549	2.9e-13
rs11708067	rs11708067	Type II diabetes adjusted for BMI	EFO_0001360	DIAGRAM	European	2017	0.12	0.018	4.5e-11
rs11708067	rs11708067	Type II diabetes	EFO_0001360	DIAGRAM	European	2017	0.1	0.015	2.2e-12
rs11708067	rs11708067	Type II diabetes	EFO_0001360	DIAGRAM	European	2015	0.1124	0.01549	3.3e-13
rs11708067	rs11708067	Type II diabetes adjusted for BMI	EFO_0001360	DIAGRAM	European	2017	0.12	0.018	4.5e-11
rs11708067	rs11708067	Type II diabetes	EFO_0001360	DIAGRAM	European	2017	0.1	0.015	2.2e-12
rs1482852	rs1482852	Waist hip ratio	EFO_0004343	GIANT	European	2015	0.022	0.0036	8.3e-10
rs1482852	rs1482852	Waist hip ratio	EFO_0004343	GIANT	European	2015	0.024	0.0044	5e-08
rs35261542	rs35261542	Type II diabetes	EFO_0001360	DIAGRAM	European	2015	0.1372	0.01379	9.6e-23
rs35261542	rs35261542	Type II diabetes adjusted for BMI	EFO_0001360	DIAGRAM	European	2017	0.19	0.016	1.6e-30
rs35261542	rs35261542	Type II diabetes	EFO_0001360	DIAGRAM	European	2017	0.17	0.014	1e-36
rs35261542	rs35261542	Type II diabetes	EFO_0001360	DIAGRAM	European	2015	0.1363	0.01402	1.6e-22
rs35261542	rs35261542	Type II diabetes adjusted for BMI	EFO_0001360	DIAGRAM	European	2017	0.19	0.016	1.1e-30
rs35261542	rs35261542	Type II diabetes	EFO_0001360	DIAGRAM	European	2017	0.17	0.013	3.8e-37
rs35261542	rs35261542	Type II diabetes	EFO_0001360	DIAGRAM	European	2015	0.1345	0.01405	3.8e-22
rs35261542	rs35261542	Type II diabetes adjusted for BMI	EFO_0001360	DIAGRAM	European	2017	0.19	0.016	1.2e-30
rs35261542	rs35261542	Type II diabetes	EFO_0001360	DIAGRAM	European	2012	0.1989	0.02092	5.1e-22
rs35261542	rs35261542	Type II diabetes	EFO_0001360	DIAGRAM	European	2017	0.17	0.013	3e-36
rs35261542	rs35261542	Type 2 diabetes	EFO_0001360	Perry JR	European	2012	0.1906	0.02913	6e-11
rs35261542	rs35261542	Type 2 diabetes	EFO_0001360	Perry JR	European	2012	0.2311	0.03748	7e-10
rs35261542	rs35261542	Type II diabetes	EFO_0001360	DIAGRAM	European	2015	0.1363	0.01379	1.1e-22
rs35261542	rs35261542	Type II diabetes adjusted for BMI	EFO_0001360	DIAGRAM	European	2017	0.18	0.016	5.2e-30
rs35261542	rs35261542	Type II diabetes	EFO_0001360	DIAGRAM	European	2012	0.1906	0.01906	4.8e-23
rs35261542	rs35261542	Type II diabetes	EFO_0001360	DIAGRAM	European	2017	0.17	0.014	4.2e-33
rs560887	rs560887	Blood glucose mmoll	NCIT_C94312	Sabatti C	European	2008	NA	NA	3.41e-10
rs560887	rs560887	Fasting blood glucose	EFO_0004465	Bouatia Naji N	European	2008	NA	NA	4e-23
rs560887	rs560887	Fasting blood glucose	EFO_0004465	Chen WM	European	2008	NA	NA	2.8e-10
rs560887	rs560887	Fasting blood glucose	EFO_0004465	Prokopenko I	European	2008	NA	NA	7.6e-62
rs560887	rs560887	Fasting blood glucose	EFO_0004465	MAGIC	European	2010	NA	NA	8.7e-218
rs560887	rs560887	Fasting blood glucose	EFO_0004465	Kraja AT	European	2011	NA	NA	4e-75
rs560887	rs560887	Fasting blood glucose	EFO_0004465	Manning AK	European	2012	NA	NA	4.68e-100
rs560887	rs560887	Fasting blood glucose	EFO_0004465	MAGIC	European	2012	NA	NA	1.4e-178
rs560887	rs560887	Fasting glucose	EFO_0004465	MAGIC	European	2012	-0.071	0.0025	1.4e-178
rs560887	rs560887	Fasting glucose	EFO_0004465	MAGIC	European	2010	-0.075	0.0041	4.61e-75
rs560887	rs560887	Fasting glucose related traits	-	MAGIC	European	2010	NA	NA	9e-218
rs560887	rs560887	Fasting glucose related traits	-	MAGIC	European	2010	NA	NA	2e-66
rs560887	rs560887	Fasting plasma glucose	EFO_0004465	Bouatia Naji N	European	2008	0.06	0.006058	4e-23
rs560887	rs560887	Fasting plasma glucose	EFO_0004465	Prokopenko I	European	2008	-0.06	0.003746	1e-57
rs560887	rs560887	Fasting plasma glucose	EFO_0004465	Nagy R	European	2017	-0.2244	0.01288	6e-68
rs560887	rs560887	Fasting plasma glucose	EFO_0004465	Nagy R	European	2017	-0.2437	0.01326	2e-75
rs560887	rs560887	Metabolic syndrome	EFO_0000195	Kristiansson K	European	2012	-0.15	0.01422	5e-26
rs560887	rs560887	Metabolic traits	EFO_0004530	Sabatti C	European	2008	0.06	0.009692	6e-10
rs560887	rs560887	Metabolite levels	EFO_0004725	Kettunen J	European	2012	NA	NA	2e-17
rs560887	rs560887	Metabolite levels	EFO_0004723	Inouye M	European	2012	NA	NA	4e-15
rs560887	rs560887	Blood glucose	NCIT_C94312	Bouatia Naji N	European	2008	NA	NA	4e-23
rs560887	rs560887	Blood glucose	NCIT_C94312	Prokopenko I	European	2008	NA	NA	1e-57
rs560887	rs560887	Glucose	CHEBI_17234	Sabatti C	European	2008	NA	NA	5.694e-10
rs560887	rs560887	Glucose	CHEBI_17234	Sabatti C	European	2008	NA	NA	6e-10
rs560887	rs560887	Glucose tolerance test	NCIT_C45946	MAGIC	European	2010	NA	NA	9e-218
rs560887	rs560887	Glucose transporter type 2	-	MAGIC	European	2010	NA	NA	2e-66
rs560887	rs560887	Metabolic syndrome x	EFO_0000195	Kristiansson K	European	2012	NA	NA	5e-26
rs560887	rs560887	Metabolism	HP_0003119;HP_0012278	Kettunen J	European	2012	NA	NA	2e-17
rs7968682	rs7968682	Hip circumference	EFO_0005093	GIANT	European	2015	0.023	0.0036	2e-10
rs7968682	rs7968682	Hip circumference	EFO_0005093	GIANT	European	2015	0.022	0.0035	2e-10
rs7402983	rs7402983	Hip circumference	EFO_0005093	Neale B	European	2017	0.01183	0.002493	2.094e-06
se: standard error; SNP: single nucleotide polymorphism.

## Sheet: ST4
Supplemental table 4 Result of directional pleiotropy test using MR-Egger regression analysis.
exposure	outcome	estimate	se	p value
Primary analysisa
Birth weight	PCOS (GWAS by Day et al.)	-0.00562171	0.028677	0.846561
	PCOS (FinnGen & EstBB GWAS)	-0.029977	0.016396	0.0824579
Birth weight (excluding 10 confounder-related SNPsb)	PCOS (GWAS by Day et al.)	-0.01192	0.0416584	0.780614
	PCOS (FinnGen & EstBB GWAS)	-0.0377749	0.020854	0.100173
Secondary analysisc
Birth weight	PCOS (GWAS by Day et al.)	-0.0108535	0.0276713	0.699495
	PCOS (FinnGen & EstBB GWAS)	-0.0342947	0.0177582	0.0693596
Birth weight (excluding 9 confounder-related SNPsb)	PCOS (GWAS by Day et al.)	-0.00160763	0.0427479	0.970822
	PCOS (FinnGen & EstBB GWAS)	-0.0443786	0.0213292	0.0671945
a. Genome-wide significant genetic instruments selected from birth weight GWAS by Warrington et al.
b. SNPs were genome-wide significantly associated with potential confounders of PCOS, including BMI, type 2 diabetes, waist/hip circumference, waist-to-hip ratio, metabolic syndrome, glucose metabolism, and lipid metabolism.
c. Genome-wide significant genetic instruments extracted from birth weight GWAS by Warrington et al. after excluding maternally transmitted or non-transmitted alleles.
BMI: body mass index; EstBB: Estonian Biobank; GWAS: genome-wide association study; PCOS: polycystic ovary syndrome; SE: standard error; SNP: single nucleotide polymorphism.

## Sheet: ST5
Supplemental table 5 Results of horizontal pleiotropy test using MR-PRESSO.
exposure	outcome	global test p value
Primary analysisa
Birth weight	PCOS (GWAS by Day et al.)	0.127
	PCOS (FinnGen & EstBB GWAS)	0.23
Birth weight (excluding 10 confounder-related SNPsb)	PCOS (GWAS by Day et al.)	0.086
	PCOS (FinnGen & EstBB GWAS)	0.115
Secondary analysisc
Birth weight	PCOS (GWAS by Day et al.)	0.297
	PCOS (FinnGen & EstBB GWAS)	0.154
Birth weight (excluding 9 confounder-related SNPsb)	PCOS (GWAS by Day et al.)	0.123
	PCOS (FinnGen & EstBB GWAS)	0.115
a. Genome-wide significant genetic instruments selected from birth weight GWAS by Warrington et al.
b. SNPs were genome-wide significantly associated with potential confounders of PCOS, including BMI, type 2 diabetes, waist/hip circumference, waist-to-hip ratio, metabolic syndrome, glucose metabolism, and lipid metabolism.
c. Genome-wide significant genetic instruments extracted from birth weight GWAS by Warrington et al. after excluding maternally transmitted or non-transmitted alleles.
BMI: body mass index; EstBB: Estonian Biobank; GWAS: genome-wide association study; PCOS: polycystic ovary syndrome; SNP: single nucleotide polymorphism.
